# Supplementary material for: Role of Ginseng and L-Carnitine in Modulating Exercise Endurance and Oxidative Stress in Rats
Source: Nutrients. 2025 Feb 3;17(3):568. doi: 10.3390/nu17030568 (PMC11819988; doi:10.3390/nu17030568)
Supplement: Supplementary file 1 [file nutrients-17-00568-s001.zip]

Archive with 1 entries (1 files):
- nutrients-3420259-supplementary.pdf
